# Supplementary material for: PSMB4/MHC-I Signaling in the Cerebrospinal Fluid-Contacting Nucleus Mediates Neuroinflammatory Depression in Mice
Source: Int J Mol Sci. 2026 May 26;27(11):4798. doi: 10.3390/ijms27114798 (PMC13257190; doi:10.3390/ijms27114798)
Supplement: Supplementary file 1 [file ijms-27-04798-s001.zip]

Archive with 1 entries (1 files):
- ijms-4289680-supplementary.pdf
